# Supplementary material for: Cooling-induced intensification of ocean anoxia in the mid-Paleozoic
Source: Sci Adv. 2026 Mar 13;12(11):eaec8573. doi: 10.1126/sciadv.aec8573 (PMC12985696; doi:10.1126/sciadv.aec8573)
Supplement: Supplementary file 2 — Code S1 [file sciadv.aec8573_code_s1.zip]

Archive with 1 entries (1 files):
- aec8573_code_s1.zip
